# Supplementary material for: A spatially variant high-order variational model for Rician noise removal
Source: PeerJ Comput Sci. 2023 Sep 26;9:e1579. doi: 10.7717/peerj-cs.1579 (PMC10557481; doi:10.7717/peerj-cs.1579)
Supplement: Supplemental Information 1 — Image source credit: IXI dataset, CC BY-SA 3.0 (https://brain-development.org/ixi-dataset/). [file peerj-cs-09-1579-s001.zip › SVHOVM/demoSVHOVM.m]

function [] = demoSVHOVM()

close all

%% Initialize parameters
kappa = 0.8;
alpha0 = 10;
beta = 5;
theta1 = 5;
theta2 = 5;
%% Read the noise-free image
ima = imread('test_image.png');

mask = ima>10;
se = strel('disk',10);
mask = imclose(mask,se);

ima = ima.*uint8(mask);
%% Generate the noisy image
sigma = 15;

sigma = sigma/255;

rng(1)
ima_real = im2double(ima) + sigma * randn(size(ima));
ima_imag = sigma * randn(size(ima));
ima_nse = sqrt(ima_real.^2 + ima_imag.^2);

ima_nse = ima_nse.*double(mask);
%% Run SVHOVM
tic
[u] = SVHOVM(ima_nse,sigma,kappa,alpha0,beta,theta1,theta2);
toc

u = im2uint8(u);
u = u.*uint8(mask);
%% Calculate PSNR & SSIM
psnr_measure=psnr(u,ima);
ssim_measure=ssim(u,ima);
%% Display
figure, subplot(221),imshow(ima)
title('Original')
hold on

subplot(222),imshow(ima_nse,[])
title('Noisy')

subplot(223),imshow(u)
title('SVHOVM')

res_im = (im2uint8(ima_nse) - u);
subplot(224),imshow(res_im,[])
title('Residual image')

formatSpec = ['SVHOVM: %2.2f - %1.4f\n'];
fprintf(formatSpec,psnr_measure,ssim_measure)
