# Supplementary material for: A spatially variant high-order variational model for Rician noise removal
Source: PeerJ Comput Sci. 2023 Sep 26;9:e1579. doi: 10.7717/peerj-cs.1579 (PMC10557481; doi:10.7717/peerj-cs.1579)
Supplement: Supplemental Information 1 — Image source credit: IXI dataset, CC BY-SA 3.0 (https://brain-development.org/ixi-dataset/). [file peerj-cs-09-1579-s001.zip › SVHOVM/SVHOVM.m]

function [u] = SVHOVM(f,sigma,kappa,alpha0,beta,theta1,theta2)
%% Initialize variables
[m,n]=size(f);
u=f;
b11=zeros(m,n);
b12=zeros(m,n);
b21=zeros(m,n);
b22=zeros(m,n);
b23=zeros(m,n);
%% Outer iteration
for step=1:500      
    %==== d-subproblem
    ux=Fx(u);
    uy=Fy(u);

    uxg = imgaussfilt(ux);
    uyg = imgaussfilt(uy);

    alpha = alpha0./(sqrt(1+(sqrt(uxg.^2 + uyg.^2)/kappa).^2));

    c1=ux+b11;
    c2=uy+b12;
    abs_c=sqrt(c1.^2+c2.^2+eps);
    d1=max(abs_c-alpha/theta1,0).*c1./abs_c; 
    d2=max(abs_c-alpha/theta1,0).*c2./abs_c; 
    
    %==== z-subproblem
    s1=Bx(Fx(u))+b21;
    s2=Fy(Fx(u))+b22;
    s3=By(Fy(u))+b23;
    abs_s=sqrt(s1.^2+2*s2.^2+s3.^2+eps);
    z1=max(abs_s-beta/theta2,0).*s1./abs_s;
    z2=max(abs_s-beta/theta2,0).*s2./abs_s;
    z3=max(abs_s-beta/theta2,0).*s3./abs_s;
    
    %==== u-subproblem (inner iteration)
    for j = 1:1          
        div_dDub1 = Bx(d1 - ux - b11) + By(d2 - uy - b12);
        div2_zD2ub2 = Fx(Bx(z1-s1))+2*Bx(By(z2-s2))+Fy(By(z3-s3));
        t = u.*f/sigma^2;
        A = (t.^3 + 0.950037*t.^2 + 2.38944*t)./(t.^3 + 1.48937*t.^2 + 1.48937*t + 4.65314 + eps);    
        
        Fz1 = u/sigma^2 - f/sigma^2 .* A  + theta1*div_dDub1 - theta2*div2_zD2ub2;
        Fz2 = 1/sigma^2 - f.^2/sigma^4 .* (1 - 1./(u+eps) .* A - A.^2);
        
        Fz12 = Fz1./(Fz2+eps);
        u = u - Fz12;
    end
    
    %=== b1&b2 update
    b11=c1-d1;
    b12=c2-d2;
    b21=s1-z1;
    b22=s2-z2;
    b23=s3-z3; 
end
%% Functions
function Fxu = Fx(u)
Fxu = circshift(u,[0 -1])-u;

function Fyu = Fy(u)
Fyu = circshift(u,[-1 0])-u;

function Bxu = Bx(u)
Bxu = u-circshift(u,[0 1]);

function Byu = By(u)
Byu = u-circshift(u,[1 0]);
